# Supplementary material for: SARS-CoV-2 Neutralizing Antibodies to B.1 and to BA.5 Variant after Booster Dose of BNT162b2 Vaccine in HIV Patients COVID-Naïve and on Successful Antiretroviral Therapy
Source: Vaccines (Basel). 2023 Apr 20;11(4):871. doi: 10.3390/vaccines11040871 (PMC10144758; doi:10.3390/vaccines11040871)
Supplement: Supplementary file 1 [file vaccines-11-00871-s001.zip]

Archive with 2 entries (2 files):
- SG Parisi Supplementary Table S1 230323.pdf
- SG Parisi Supplementary Table S2 230323.pdf
